# Supplementary material for: Investigating Floating-Gate Topology Influence on van der Waals Memory Performance
Source: Nanomaterials (Basel). 2025 Apr 27;15(9):666. doi: 10.3390/nano15090666 (PMC12073696; doi:10.3390/nano15090666)
Supplement: Supplementary file 1 [file nanomaterials-15-00666-s001.zip]

Archive with 1 entries (1 files):
- nanomaterials-3539602-supplementary.pdf
